# Supplementary material for: Identification of genetic loci associated with crude protein and mineral concentrations in alfalfa (Medicago sativa) using association mapping
Source: BMC Plant Biol. 2017 Jun 6;17:97. doi: 10.1186/s12870-017-1047-x (PMC5460482; doi:10.1186/s12870-017-1047-x)
Supplement: Supplementary file 1 — List of associated SSR alleles of six studied traits in 3 years. (XLSX 109 kb) [file 12870_2017_1047_MOESM1_ESM.xlsx]

## Sheet: Sheet1
Table S3 List of associated SSR alleles of six studied traits in three years
Trait	E	Associated alleles	Position (cM)*	Chromesome	P value	R2 (%)	Allele effect
CP	2013	m220_246	605	4	0.00242467	2.89	1.63551
	2013	m349_207	999	8	0.00191071	3.04	1.00934
	2013	m561_216	406	3	0.000550774	3.81	0.571301
	2014	m303_233	429	3	0.00173949	3.58	1.04693
	2014	m546_154	302	2	0.0019556	3.25	1.48735
	2015	m111_194	259	2	0.00206549	3.06	-1.61525
	2015	m19_162	253	2	0.00208239	3.17	1.86202
	2015	m225_183	682	5	0.0037844	2.88	0.460244
	2015	m257_203	390	3	0.00134741	3.32	3.1609
	2015	m359_175	284	2	0.00303027	3.1	-0.766384
	2015	m46_123	977	8	0.00151039	3.54	0.702842
	2015	m537_201	523	4	0.00448754	2.95	0.500733
	2015	m561_228	417	3	0.00203712	3.1	0.491006
RUP	2013	m202_112	777	7	0.00136638	3.24	-0.945048
	2013	m350_339	112	1	0.00329917	2.8	0.798187
	2013	m53_175	733	5	0.00223285	2.94	-8.02345
	2013	m587_171	886	7	0.00207979	3.07	-8.08333
	2013	m6_297	1040	8	0.00345287	2.69	-3.31653
	2013	m83_155	340	2	0.000748649	3.69	3.58968
	2014	m225_189	685	5	0.00141566	3.36	-2.30434
	2014	m287_120	941	8	0.003794	2.88	-5.49824
	2014	m307_222	921	8	0.00211083	3.04	1.86962
	2014	m486_151	553	4	0.000269033	4.8	-4.81127
	2015	m263_256	115	1	0.00245183	3.03	2.79801
	2015	m314_149	670	5	0.00388839	2.83	1.64553
Ca	2013	m111_205	266	2	0.00408809	2.52	0.063614
	2013	m13_170	220	2	0.00439443	2.47	0.0619946
	2013	m190_205	613	4	0.00312376	3.03	-0.277109
	2013	m215_182	196	1	0.0002506	4.29	-0.679549
	2013	m272_165	868	7	0.00188813	3.19	0.0727903
	2013	m338_241	58	1	0.00218273	3.18	-0.190153
	2013	m53_142	715	5	0.00187623	2.95	-0.256921
	2013	m583_128	2	1	1.59358e-05	5.99	-0.807526
	2014	m115_194	916	7	0.00244575	3.58	-0.440417
	2014	m13_173	221	2	4.49608e-06	8.2	-0.342434
	2014	m225_203	691	5	4.74081e-06	8.37	-0.949128
	2014	m257_194	385	3	0.00100003	4.19	-0.232292
	2014	m429_245	535	4	0.00405975	3.15	-0.419706
	2014	m583_128	2	1	0.00163349	3.87	-0.646618
	2015	m13_170	220	2	0.000322997	4.01	0.072684
	2015	m13_173	221	2	0.00153245	3.1	-0.192831
	2015	m19_128	237	2	0.00154166	3.36	-0.0932503
	2015	m2_134	822	7	0.00494746	2.44	0.0712719
	2015	m213_157	209	1	0.002273	3.05	-0.0755306
	2015	m215_182	196	1	0.00495766	2.5	-0.466217
	2015	m350_342	113	1	3.19099e-06	6.95	-0.129997
	2015	m429_245	535	4	0.00371498	2.59	-0.409824
	2015	m53_151	720	5	0.00236601	2.85	-0.189873
	2015	m85_127	844	7	0.00359787	2.61	-0.372365
K	2013	m288_114	767	6	0.00276986	3.86	-0.11223
	2013	m307_222	921	8	0.00250548	3.66	-0.25492
	2013	m520_148	797	7	0.00413589	3.57	0.508224
	2013	m630_301	885	7	0.00420562	3.54	-0.710528
	2015	m263_269	121	1	0.00494238	2.59	-0.193834
	2015	m52_145	485	3	0.00112534	3.79	-0.104605
Mg	2013	m13_173	221	2	0.00322147	2.65	-0.0373088
	2013	m202_115	779	7	0.00139706	3.13	-0.0121994
	2013	m630_301	885	7	0.00237679	2.97	0.0946669
	2015	m104_249	377	3	0.00114876	3.24	0.0250494
	2015	m13_170	220	2	0.000562119	3.61	0.0133237
	2015	m19_128	237	2	0.000482713	4.05	-0.0198219
	2015	m245_140	487	4	0.00294633	2.88	-0.0227185
	2015	m350_342	113	1	3.92034e-05	5.27	-0.0218254
	2015	m429_245	535	4	0.000306751	3.96	-0.0935344
	2015	m486_143	549	4	0.00255934	3.31	0.035199
	2015	m53_151	720	5	0.00168103	2.98	-0.0353864
	2015	m6_297	1040	8	0.00343882	2.58	-0.0427402
P	2013	m111_200	262	2	0.00412382	2.48	0.081683
	2013	m13_182	223	2	0.00397845	2.49	0.0820059
	2013	m275_264	184	1	0.00491349	2.43	-0.0257331
	2013	m313_195	876	7	0.00243252	2.84	0.0124735
	2013	m430_182	131	1	0.00411435	2.62	0.010184
	2013	m5_102	493	4	0.00169363	2.98	-0.0520908
	2014	m213_147	207	1	0.00213152	3.59	-0.066423
	2014	m213_168	213	1	0.00213152	3.59	-0.066423
	2014	m225_203	691	5	0.00187172	3.52	0.0940529
	2014	m52_118	482	3	0.0047641	3	0.0433409
	2014	m546_160	305	2	0.00199823	3.52	0.010789
	2015	m19_162	253	2	0.00454844	2.7	0.0338862
	2015	m359_175	284	2	0.00434056	2.85	-0.0151187
	2015	m46_123	977	8	0.001294	3.69	0.0139534
	2015	m5_108	495	4	0.00198666	3.08	0.0195697
	2015	m523_307	578	4	0.00261272	3.29	-0.0107148
	2015	m53_125	706	5	0.00372664	2.68	-0.0115991
	2015	m563_197	865	4	0.0047071	2.64	-0.0285251
* The SSR markers position used in the study was referenced in M. Truncatula genome v4.0.
