# Supplementary material for: Identification of genetic loci associated with crude protein and mineral concentrations in alfalfa (Medicago sativa) using association mapping
Source: BMC Plant Biol. 2017 Jun 6;17:97. doi: 10.1186/s12870-017-1047-x (PMC5460482; doi:10.1186/s12870-017-1047-x)
Supplement: Supplementary file 4 — The genotype data of 336 alfalfa genotypes. (XLSX 497 kb) [file 12870_2017_1047_MOESM4_ESM.xlsx]

## Sheet: Sheet3
Table S2 The genotype data of 336 alfalfa genotypes
Genotypes	m583				m624				m352				m565				m591				m337				m338				m203				m208				m166				m350				m263				m430
1‐1	130	130	142	142	255	259	261	261	231	237	237	237	98	98	98	98	262	265	268	268	203	203	206	206	227	229	229	229	203	209	209	218	186	186	191	191	243	246	243	246	327	330	330	339	259	259	262	271	176
1‐2	130	130	139	142	255	259	261	264	231	231	237	237	88	94	98	104	262	265	268	271	203	203	206	206	229	229	241	250	209	209	212	215	176	186	186	191	218	243	246	218	327	327	330	330	259	262	265	271	182
1‐3	130	130	130	142	249	249	255	261	231	231	237	237	88	94	98	98	256	256	262	268	203	206	206	209	226	229	232	235	206	209	212	218	176	186	186	191	218	246	255	246	327	327	330	342	259	259	265	271	194
1‐4	130	130	130	142	261	261	261	261	231	231	237	240	98	98	98	98	268	268	268	268	203	206	206	211	235	235	247	247	203	203	212	215	186	186	191	191	246	246	246	246	324	330	339	339	259	259	265	271	182
1‐5	130	130	130	130	259	261	261	261	231	237	237	237	94	98	98	98	265	265	268	268	206	206	209	229	229	229	229	238	200	203	206	209	176	186	186	191	218	246	246	246	327	327	330	339	259	259	259	271	182
1‐6	130	130	130	142	249	255	264	267	231	237	237	240	88	95	98	98	256	262	268	271	203	206	206	206	229	229	229	229	200	209	215	218	180	186	186	186	246	246	246	246	327	330	336	339	259	259	259	265	176
1‐7	127	130	142	142	249	255	261	264	231	231	237	237	88	95	98	98	256	262	268	271	206	206	206	206	229	229	229	229	203	212	212	215	186	186	186	191	246	246	246	246	327	327	327	327	259	259	271	271	182
1‐8	130	130	142	142	259	261	261	261	231	231	237	237	88	95	98	98	265	268	268	268	203	209	209	229	226	229	229	232	206	212	215	215	179	186	186	191	246	246	246	246	327	330	330	339	259	259	265	265	182
2‐1	130	130	130	130	255	259	261	264	231	237	246	246	88	94	98	98	262	265	268	271	206	206	206	209	-9	-9	-9	-9	203	209	212	218	169	176	186	186	218	246	218	246	327	327	330	342	259	259	259	259	176
2‐2	130	139	139	142	259	259	261	264	231	231	231	240	98	98	98	98	265	265	268	271	203	206	206	209	244	244	244	244	209	212	215	215	176	176	186	186	246	255	246	255	327	327	327	336	259	259	259	265	182
2‐3	130	130	142	142	259	261	261	261	231	231	231	231	98	98	98	98	265	268	268	268	203	203	203	203	229	229	235	238	209	209	209	218	186	186	191	191	246	249	246	249	327	327	327	330	259	262	271	284	194
2‐4	130	130	139	142	261	264	264	264	193	231	231	237	98	98	98	98	268	271	271	271	206	206	206	209	227	229	229	229	203	209	209	221	186	186	191	191	218	243	246	246	330	330	330	339	259	259	262	265	182
2‐5	130	130	130	130	259	261	261	264	231	231	237	237	94	98	98	98	265	268	268	271	206	206	206	206	229	229	229	229	209	209	221	221	186	186	191	191	246	246	246	246	327	327	327	330	259	259	271	271	182
2‐6	130	130	130	139	249	259	261	264	231	231	237	237	98	98	98	98	256	265	268	271	203	206	206	209	229	232	235	268	209	209	215	218	186	186	191	191	246	249	246	249	327	330	339	339	259	259	259	265	176
2‐7	130	130	139	142	261	261	261	261	231	231	237	240	98	98	98	98	256	268	268	268	203	203	206	206	226	229	232	235	203	209	212	215	176	186	191	198	246	246	246	246	327	327	330	342	259	259	265	271	194
2‐8	130	130	139	142	249	261	261	261	231	231	237	237	98	98	98	98	256	256	268	268	203	203	206	206	226	229	229	235	200	203	209	215	169	176	186	191	218	243	246	258	327	327	327	330	259	259	259	259	176
3‐1	130	133	139	142	249	249	261	264	231	231	231	237	88	94	98	98	256	256	268	271	203	203	206	209	226	229	229	229	203	209	212	215	169	186	191	198	243	246	255	246	327	327	330	339	259	259	259	271	194
3‐2	130	130	142	142	255	261	264	264	231	231	231	237	94	98	98	98	262	268	271	271	203	203	206	206	229	229	229	229	206	209	209	212	186	186	191	191	246	249	255	246	324	327	330	339	259	259	259	265	176
3‐3	139	139	142	142	261	264	264	264	231	231	231	237	94	98	98	98	268	268	271	271	203	203	206	209	229	229	232	232	209	212	215	218	186	191	198	198	246	246	246	246	327	327	327	339	259	265	271	271	176
3‐4	130	130	139	142	258	261	261	264	231	231	231	237	94	94	98	98	268	268	268	271	203	203	206	206	229	229	229	229	209	209	212	215	176	186	191	198	246	246	246	246	327	327	327	339	259	265	271	281	176
3‐5	130	139	139	142	255	258	261	264	231	231	237	240	88	98	98	98	262	265	268	271	203	206	206	209	226	229	232	238	212	215	218	218	176	176	186	191	218	243	246	246	327	330	330	339	259	259	259	271	176
3‐6	130	130	139	142	259	261	261	261	231	231	231	231	98	98	98	98	262	265	268	268	203	203	206	206	227	229	229	229	209	209	215	218	186	186	191	191	243	246	243	246	327	327	330	330	265	265	265	271	176
3‐7	130	130	130	142	249	249	249	264	231	231	237	240	98	98	98	98	-9	-9	-9	-9	203	203	206	229	229	229	229	229	203	206	215	215	186	186	191	191	246	246	246	246	327	327	330	339	259	259	259	278	182
3‐8	130	130	139	142	259	259	261	264	231	231	231	237	94	94	98	98	-9	-9	-9	-9	203	206	226	235	226	229	229	229	206	206	212	218	176	176	186	191	218	246	249	246	327	330	339	342	259	265	271	284	176
4‐1	130	139	142	142	249	249	255	264	231	231	231	237	88	98	98	98	256	256	262	271	203	203	206	206	229	229	229	229	-9	-9	-9	-9	186	191	191	191	243	246	243	246	327	327	327	327	259	259	259	265	176
4‐2	130	130	130	142	261	261	261	261	231	231	231	237	94	98	98	104	268	268	268	268	206	206	206	209	229	229	229	238	203	209	212	218	186	186	186	198	243	246	243	246	327	330	330	330	-9	-9	-9	-9	182
4‐3	130	130	139	142	-9	-9	-9	-9	237	237	237	237	88	98	98	98	262	262	268	268	203	206	206	206	229	229	229	229	209	209	215	218	169	186	186	191	243	246	243	246	327	327	330	339	259	259	259	265	176
4‐4	130	130	142	142	255	255	259	259	231	231	237	237	98	98	98	98	262	262	265	265	203	206	206	206	229	229	229	229	212	212	212	221	176	176	186	186	243	246	243	246	327	339	339	339	259	259	259	271	182
4‐5	130	139	142	142	261	261	261	264	231	237	237	237	98	98	98	98	268	268	268	271	203	206	206	206	227	229	229	229	212	215	218	218	176	186	186	191	218	246	218	246	327	330	330	330	259	259	259	265	182
4‐6	139	139	139	142	264	264	264	264	193	231	237	240	98	98	98	98	271	271	271	271	203	203	203	206	226	229	235	238	212	215	221	221	186	186	186	191	246	249	246	249	324	327	327	327	259	259	265	271	182
4‐7	130	136	142	142	261	261	261	264	231	237	237	240	98	98	98	98	268	268	271	271	203	206	206	206	229	229	229	229	203	206	209	212	186	186	186	191	218	246	249	246	327	330	330	339	259	259	259	265	182
4‐8	130	130	139	142	261	261	261	264	231	231	231	237	88	88	98	98	268	268	271	271	206	209	209	209	227	229	229	229	203	209	209	215	176	186	186	191	246	246	246	246	327	330	330	339	265	265	271	271	176
5‐1	130	130	142	142	255	261	264	264	193	231	237	240	94	98	98	98	-9	-9	-9	-9	206	206	206	206	229	229	238	247	200	203	209	212	186	186	186	191	243	246	243	246	327	327	327	339	259	259	271	271	182
5‐2	130	139	142	142	261	261	261	264	231	231	237	237	98	98	98	98	265	268	268	268	206	206	206	206	229	229	229	235	206	209	209	212	176	186	191	198	246	246	246	246	330	339	339	339	259	265	271	278	194
5‐3	130	139	142	146	249	255	261	261	231	240	240	240	88	94	98	98	256	262	268	268	203	206	206	206	226	229	229	229	203	212	212	218	186	186	186	186	246	249	246	246	327	327	330	330	259	265	265	271	182
5‐4	130	130	139	142	249	255	261	264	231	231	237	237	98	98	98	98	256	262	268	271	203	203	206	206	229	229	229	229	209	212	215	221	186	186	191	191	243	246	243	246	327	330	399	342	259	259	259	265	182
5‐5	130	130	139	142	255	259	261	264	231	237	240	243	88	94	98	98	262	265	268	271	203	206	206	206	229	229	229	229	209	212	215	218	176	186	191	198	243	246	243	246	327	330	330	342	259	265	271	271	176
5‐6	130	130	142	142	255	258	258	261	231	237	237	240	88	98	98	98	262	262	265	268	206	206	206	206	226	229	238	247	212	212	215	221	186	186	186	186	243	246	243	246	327	330	333	342	259	259	259	265	182
5‐7	130	130	130	142	261	261	264	264	193	193	237	240	94	98	98	98	268	268	271	271	203	203	206	206	229	229	235	247	206	209	209	215	186	186	191	191	246	246	246	246	327	330	330	339	259	265	265	265	182
5‐8	126	130	138	139	249	255	261	264	193	231	237	240	98	98	98	98	268	268	268	268	203	206	206	206	226	229	235	238	203	209	212	215	176	185	185	191	243	246	243	246	324	327	336	339	259	265	265	271	182
6‐1	139	139	139	142	249	261	261	264	231	237	237	237	98	98	98	98	256	256	268	268	203	203	206	206	226	229	229	235	-9	-9	-9	-9	186	191	191	191	246	258	246	258	330	330	330	342	259	259	262	271	176
6‐2	130	130	142	142	249	255	261	264	193	231	231	240	88	94	98	98	256	268	271	271	203	206	209	229	226	229	229	232	209	209	212	215	186	191	191	191	246	246	246	246	327	327	330	336	259	259	262	271	182
6‐3	130	130	142	142	255	258	261	264	231	237	237	240	-9	-9	-9	-9	262	265	268	271	206	206	206	206	229	229	229	229	209	212	212	215	186	186	186	186	243	246	243	246	327	327	330	339	259	265	271	271	182
6‐4	130	130	139	142	261	261	264	264	231	231	231	231	88	88	88	98	268	268	271	271	206	206	206	206	227	229	229	229	203	212	221	221	191	191	191	191	246	246	246	246	327	330	336	342	-9	-9	-9	-9	176
6‐5	130	139	142	142	249	255	255	261	237	237	237	240	98	98	98	98	256	262	262	268	203	206	206	209	226	229	229	229	-9	-9	-9	-9	186	186	191	191	243	246	243	246	327	327	330	339	259	265	271	284	182
6‐6	-9	-9	-9	-9	249	255	261	264	237	237	237	237	98	98	98	98	268	268	271	271	203	203	206	206	227	229	229	229	209	209	212	215	169	186	186	191	-9	-9	-9	-9	327	327	336	339	259	265	265	271	176
6‐7	130	130	139	142	255	261	261	264	237	237	237	240	88	98	98	98	268	268	271	271	203	203	206	206	229	229	229	229	212	212	212	212	176	186	186	191	-9	-9	-9	-9	327	330	330	339	259	259	259	259	182
6‐8	130	142	142	142	255	261	261	264	231	231	231	240	98	98	98	98	262	268	268	271	203	206	206	229	226	229	229	229	216	216	218	218	176	176	186	191	246	246	246	246	327	327	330	336	259	259	265	271	182
7‐1	130	130	139	139	249	255	261	264	231	237	240	240	88	98	98	98	-9	-9	-9	-9	206	206	209	211	229	229	229	235	-9	-9	-9	-9	186	191	191	191	246	246	246	246	327	327	330	339	259	259	265	265	194
7‐2	130	130	139	142	-9	-9	-9	-9	231	231	231	240	88	98	98	98	-9	-9	-9	-9	203	203	206	206	-9	-9	-9	-9	203	209	215	218	186	191	191	191	246	249	246	249	327	327	330	339	259	259	259	271	176
7‐3	130	130	139	142	259	259	261	264	237	237	237	237	88	88	98	98	268	268	268	271	203	206	206	206	226	229	229	232	203	212	215	221	186	186	191	191	246	246	246	246	327	327	327	330	259	259	259	265	176
7‐4	139	142	142	142	259	264	264	267	231	231	231	231	88	88	98	98	265	271	271	274	203	203	206	206	229	229	229	229	209	209	209	212	169	169	191	191	246	246	246	246	327	327	327	330	259	262	265	271	176
7‐5	130	142	142	142	261	261	264	264	237	237	237	237	98	98	98	98	268	268	271	271	203	206	209	209	229	229	232	232	209	212	212	218	176	191	191	191	246	246	246	246	327	327	330	339	-9	-9	-9	-9	176
7‐6	130	142	142	142	249	249	249	264	237	237	237	237	88	88	88	98	256	256	268	268	203	206	206	206	226	229	229	229	215	215	218	221	191	191	191	191	246	246	246	246	330	330	336	339	259	271	271	271	194
7‐7	139	142	142	142	-9	-9	-9	-9	193	231	237	237	88	98	98	98	256	256	268	268	203	206	206	206	229	229	229	229	206	209	212	221	186	186	186	186	246	246	246	246	327	327	330	330	259	259	259	259	182
7‐8	130	130	130	142	249	249	249	249	237	237	237	240	88	88	98	98	256	265	268	271	206	206	206	209	229	229	232	232	203	209	209	218	186	191	191	191	246	246	246	246	327	327	336	339	259	259	259	262	176
8‐1	130	130	139	142	259	259	264	264	231	237	237	237	98	98	98	98	265	265	271	271	206	209	209	209	229	247	247	247	206	209	218	221	176	186	191	191	243	246	243	246	327	327	330	330	259	259	265	271	182
8‐2	130	130	139	142	264	264	264	264	193	231	237	237	88	98	98	98	265	268	271	271	203	206	206	206	229	232	232	232	200	209	212	218	176	186	186	186	246	246	246	246	327	330	330	330	259	259	262	265	176
8‐3	130	130	142	142	261	264	264	264	231	237	243	246	88	98	98	104	-9	-9	-9	-9	206	206	206	206	229	229	229	229	203	209	212	215	169	176	186	191	246	249	258	246	324	327	330	339	259	259	265	271	176
8‐4	126	130	130	142	-9	-9	-9	-9	231	237	240	240	88	98	98	98	268	268	268	271	203	206	206	206	226	229	229	247	203	206	209	212	186	186	191	191	246	246	246	246	327	327	336	339	259	259	262	262	176
8‐5	130	130	139	142	249	261	261	261	237	237	237	237	98	98	98	98	256	256	268	268	206	206	206	206	229	235	241	247	209	215	218	221	176	186	191	198	246	246	246	246	327	330	339	342	259	259	259	259	194
8‐6	130	130	136	142	259	261	261	264	231	237	237	237	88	94	98	104	268	268	271	271	203	206	206	206	227	227	229	229	212	215	218	221	176	186	186	191	246	246	246	246	327	327	330	330	259	265	271	271	176
8‐7	127	139	139	142	255	255	261	261	237	237	243	243	98	98	98	104	262	262	268	268	203	206	206	206	226	232	235	235	200	206	209	212	176	186	191	198	246	249	246	249	330	330	333	342	259	259	265	271	182
8‐8	130	130	139	139	261	261	261	264	231	231	237	243	98	98	98	98	268	268	268	268	203	209	229	229	229	229	229	229	-9	-9	-9	-9	160	186	191	191	218	246	218	246	327	327	330	330	259	259	262	265	176
9‐1	130	142	142	142	249	258	261	261	231	237	237	240	98	98	98	98	-9	-9	-9	-9	206	206	206	209	229	229	229	253	-9	-9	-9	-9	186	186	186	186	246	246	246	246	330	339	339	339	259	259	259	259	176
9‐2	130	130	139	142	258	261	264	267	231	231	237	237	98	98	98	98	268	268	268	271	203	206	206	209	226	226	229	229	203	206	212	218	186	186	191	191	246	246	246	246	327	327	330	339	259	259	265	271	176
9‐3	130	130	142	142	250	250	259	261	231	231	231	231	98	98	98	98	256	262	268	268	206	206	206	209	226	229	233	235	-9	-9	-9	-9	169	186	191	191	218	246	218	246	330	330	330	342	259	265	265	265	194
9‐4	-9	-9	-9	-9	261	261	261	264	231	231	237	237	88	88	98	98	262	262	265	265	-9	-9	-9	-9	229	229	238	273	203	206	209	212	176	186	189	191	-9	-9	-9	-9	330	330	330	342	259	259	259	265	-9
9‐5	130	130	142	142	249	258	261	261	231	231	237	237	98	98	98	98	268	268	268	268	203	203	203	206	226	229	229	235	200	203	212	212	186	186	186	186	246	246	246	246	327	327	339	339	259	259	259	259	194
9‐6	130	130	139	139	259	259	261	261	231	237	237	237	94	94	98	98	265	265	268	271	206	206	209	209	227	229	229	229	206	206	209	212	169	186	191	191	246	246	246	246	324	327	327	330	259	259	259	265	194
9‐7	130	130	130	130	259	259	261	264	237	237	237	237	98	98	98	98	256	268	271	274	203	203	203	206	229	229	232	235	206	209	209	215	160	186	186	193	246	246	246	246	327	327	327	330	259	259	259	265	176
9‐8	130	130	139	142	249	259	259	264	231	231	237	240	88	88	98	98	256	265	265	271	203	206	206	206	229	229	235	235	209	209	209	215	180	186	191	191	218	246	218	246	327	330	330	330	259	259	259	265	194
10‐1	130	142	142	142	249	255	261	261	193	231	231	237	88	88	98	98	256	262	268	268	203	206	206	209	227	229	229	229	209	209	209	212	186	186	186	186	243	246	243	246	327	327	330	342	259	259	269	271	182
10‐2	130	142	142	142	249	255	261	264	231	231	237	237	88	88	98	98	268	268	268	268	203	206	206	209	229	229	229	229	-9	-9	-9	-9	176	186	191	191	246	246	246	246	327	327	327	330	259	265	265	271	182
10‐3	130	142	142	142	249	255	261	264	231	237	237	240	88	88	88	98	271	271	271	271	203	206	206	206	229	229	229	229	209	209	212	212	179	186	191	191	246	246	246	246	327	330	339	342	259	259	259	269	182
10‐4	130	142	142	142	249	249	261	264	231	237	237	240	88	94	98	98	256	256	268	271	203	206	206	206	226	229	229	235	209	212	212	215	186	186	186	186	243	246	243	246	327	330	330	342	259	262	265	265	182
11‐1	130	142	142	142	261	261	261	264	231	231	237	240	98	98	98	98	268	268	268	268	203	206	206	209	229	229	229	229	209	212	212	215	186	186	186	191	246	246	246	246	327	327	330	330	259	259	259	265	182
11‐2	130	142	142	142	255	261	261	261	193	231	237	237	88	88	98	98	262	262	268	268	203	206	206	206	229	229	232	232	-9	-9	-9	-9	169	176	186	191	246	246	246	246	327	327	330	333	259	262	271	271	176
11‐3	130	130	130	139	261	261	261	264	237	237	237	240	88	88	98	98	268	268	271	271	203	209	209	209	226	229	229	232	203	209	212	218	176	186	186	191	243	246	243	246	330	330	330	339	259	265	265	271	182
11‐4	130	139	142	142	261	261	261	261	231	231	231	237	88	88	98	98	271	271	271	271	206	206	206	206	226	229	229	229	206	212	218	218	179	186	186	191	243	246	243	246	327	327	330	339	259	262	265	265	176
12‐1	130	130	130	133	-9	-9	-9	-9	231	231	237	237	88	88	98	98	262	262	262	262	203	203	206	206	229	229	232	235	-9	-9	-9	-9	-9	-9	-9	-9	246	246	246	246	327	330	336	342	259	259	259	259	176
12‐2	130	130	139	139	250	259	259	261	231	231	237	237	94	98	98	98	268	268	268	268	203	203	206	206	229	229	229	235	-9	-9	-9	-9	186	186	191	191	246	249	246	249	327	327	330	339	259	259	265	271	194
12‐3	130	130	130	139	259	259	261	264	231	231	231	240	98	98	98	98	265	265	268	271	203	203	206	206	229	229	229	232	203	203	209	212	186	186	186	191	246	246	246	246	327	327	333	339	259	265	265	278	176
12‐4	130	130	130	142	258	261	264	264	193	231	237	237	98	98	98	98	265	268	271	271	203	203	206	206	227	229	229	235	203	206	209	212	186	186	186	191	243	246	249	243	327	327	330	330	259	259	259	265	182
13‐1	130	142	142	142	261	261	261	264	193	193	193	231	94	98	98	98	268	268	268	268	203	206	206	247	229	229	229	229	209	209	212	212	186	186	186	191	246	246	246	246	327	327	327	327	259	259	271	278	194
13‐2	130	130	139	142	250	261	261	264	231	231	231	231	98	98	98	98	256	268	268	268	206	206	209	209	229	229	229	229	209	212	212	218	179	186	186	191	243	246	249	246	327	327	327	330	271	271	271	271	194
13‐3	130	139	139	142	249	255	258	261	231	240	240	240	98	98	98	98	256	262	262	268	203	206	206	206	229	229	229	229	-9	-9	-9	-9	179	179	186	186	246	249	246	249	327	330	342	342	259	265	265	271	182
13‐4	130	136	139	139	261	261	261	261	237	237	237	237	95	95	98	98	262	268	268	271	203	203	206	247	229	229	229	229	-9	-9	-9	-9	179	184	184	186	246	246	246	246	330	330	330	330	259	259	266	266	-9
14‐1	130	139	142	142	255	261	261	264	231	231	237	237	88	88	98	98	256	256	256	256	206	206	206	206	229	229	232	253	203	206	209	209	176	186	186	191	-9	-9	-9	-9	327	330	339	342	-9	-9	-9	-9	182
14‐2	130	130	139	142	261	261	261	264	231	231	237	237	88	95	98	98	262	268	268	271	206	206	206	206	229	229	229	229	-9	-9	-9	-9	176	186	186	191	-9	-9	-9	-9	-9	-9	-9	-9	259	259	262	268	182
14‐3	130	142	142	142	255	255	255	261	193	231	231	240	98	98	98	98	262	262	262	268	206	206	206	247	229	229	229	229	-9	-9	-9	-9	176	186	186	191	246	255	246	255	327	330	339	339	259	265	271	278	182
14‐4	130	142	142	142	255	261	261	261	231	231	237	237	88	88	94	98	262	268	268	268	203	206	209	247	229	229	229	247	206	209	209	215	186	186	191	191	246	246	246	246	330	330	330	339	259	259	259	259	194
15‐1	142	142	142	142	261	261	261	264	231	231	237	240	88	88	88	98	268	268	268	271	206	206	206	206	229	229	232	232	209	212	212	218	186	191	198	198	246	246	246	246	324	327	327	330	259	271	278	284	194
15‐2	145	145	145	145	249	255	261	261	231	237	237	240	88	88	98	98	262	268	268	271	-9	-9	-9	-9	-9	-9	-9	-9	212	212	218	218	-9	-9	-9	-9	-9	-9	-9	-9	-9	-9	-9	-9	259	284	284	284	194
15‐3	130	142	142	142	255	261	261	261	231	231	240	240	88	98	98	98	256	268	268	268	203	206	209	209	229	229	229	247	-9	-9	-9	-9	176	186	191	198	243	246	249	246	327	330	330	339	259	259	265	271	182
15‐4	139	142	142	142	-9	-9	-9	-9	231	231	237	237	88	88	98	98	268	271	271	271	206	206	209	209	229	229	229	229	-9	-9	-9	-9	179	179	191	191	246	246	246	246	327	330	330	330	259	259	265	265	182
19‐1	130	139	142	142	255	255	261	261	231	231	237	237	98	98	98	98	262	262	268	268	203	203	206	209	226	229	229	229	-9	-9	-9	-9	186	186	186	186	246	246	246	246	327	327	330	342	259	266	266	266	182
19‐2	-9	-9	-9	-9	261	261	264	264	231	237	237	240	88	88	98	98	268	271	271	271	203	203	206	206	229	229	229	235	-9	-9	-9	-9	176	186	186	191	-9	-9	-9	-9	327	330	330	330	259	259	262	262	182
19‐3	130	130	142	142	249	255	261	261	231	231	237	237	88	88	98	98	256	262	268	271	203	206	206	206	229	229	229	229	-9	-9	-9	-9	186	186	191	191	246	246	246	246	327	327	330	330	265	265	271	271	182
19‐4	139	139	142	142	249	261	264	267	231	231	237	237	88	88	98	98	256	262	268	271	206	206	206	206	226	229	229	229	203	206	212	215	186	186	191	191	246	246	246	246	327	327	330	342	259	259	265	265	182
20‐1	130	130	130	145	261	264	264	267	231	237	237	237	98	98	98	98	-9	-9	-9	-9	206	209	209	209	229	229	229	232	209	209	212	215	186	186	191	191	246	249	246	249	327	327	327	327	259	265	271	284	182
20‐2	130	130	142	142	249	249	261	261	231	231	231	231	88	95	98	98	256	256	268	268	203	206	206	209	229	229	229	232	209	212	212	218	186	186	191	191	246	246	246	246	327	330	339	339	259	259	265	271	182
20‐3	130	130	139	142	259	261	264	264	231	237	237	237	98	98	98	98	265	268	271	271	206	206	206	206	229	229	229	232	209	212	212	215	186	186	186	191	246	246	246	246	327	330	330	339	259	259	265	271	182
20‐4	130	130	139	146	261	261	264	264	231	237	237	240	98	98	98	98	268	268	271	271	206	206	206	209	229	232	232	232	209	209	212	218	186	186	186	191	246	249	246	249	327	327	327	330	259	259	265	271	182
21‐1	130	130	139	142	249	255	264	264	231	231	231	231	-9	-9	-9	-9	-9	-9	-9	-9	206	206	206	206	226	229	229	229	-9	-9	-9	-9	186	186	186	191	243	246	243	246	327	339	342	342	259	265	271	271	-9
21‐2	130	130	139	142	261	261	264	264	231	237	237	240	88	88	98	98	268	268	271	271	203	206	206	209	229	229	229	229	209	209	212	215	176	186	191	195	246	246	246	246	327	330	339	339	259	262	265	284	176
21‐3	130	130	139	142	255	261	261	264	231	231	231	231	88	94	98	98	256	268	268	268	203	206	206	209	226	229	229	232	-9	-9	-9	-9	186	191	191	198	246	246	246	246	330	339	339	339	259	265	271	271	182
21‐4	130	130	139	146	261	261	261	264	231	231	231	237	98	98	98	98	268	268	271	271	206	206	206	209	226	229	229	232	212	212	212	218	186	186	186	191	246	246	246	246	330	339	339	339	259	259	262	265	182
24‐1	130	130	130	139	249	255	261	264	231	237	237	240	88	88	98	98	-9	-9	-9	-9	203	203	203	206	229	229	241	253	-9	-9	-9	-9	180	186	186	191	246	246	246	246	327	336	336	339	265	265	265	269	194
24‐2	130	139	139	142	261	261	264	264	231	237	237	240	88	88	98	98	-9	-9	-9	-9	203	206	206	209	-9	-9	-9	-9	-9	-9	-9	-9	186	186	186	186	-9	-9	-9	-9	327	327	327	327	259	259	259	265	182
24‐3	130	130	130	142	249	261	261	267	231	231	231	240	88	98	98	98	-9	-9	-9	-9	203	206	206	209	226	227	229	232	-9	-9	-9	-9	176	176	186	186	246	246	246	246	327	330	330	330	259	265	265	275	194
24‐4	130	130	139	139	255	261	261	261	231	231	237	240	88	98	98	98	-9	-9	-9	-9	203	206	206	206	229	229	232	241	203	206	209	218	186	186	186	191	246	252	246	252	327	330	330	342	259	259	265	265	194
26‐1	130	130	136	142	261	261	261	264	231	237	237	237	78	78	101	123	268	268	268	271	206	206	206	206	229	229	229	229	209	212	218	218	179	179	186	186	246	246	246	246	327	339	339	342	259	265	265	265	194
26‐2	130	130	142	142	258	261	264	267	231	231	237	237	98	98	98	98	256	271	271	271	206	209	209	209	229	229	229	232	212	212	212	218	186	186	186	191	246	246	246	246	327	327	330	339	259	259	259	265	176
26‐3	130	142	142	142	261	267	267	267	231	231	231	231	88	98	98	98	256	268	274	274	203	206	206	209	226	229	229	229	206	212	215	218	176	186	186	186	243	246	243	246	330	330	330	330	259	265	265	265	176
26‐4	130	142	142	142	261	261	261	261	231	231	237	240	91	98	98	98	256	268	268	268	203	206	206	206	229	229	229	229	209	212	215	218	186	186	191	191	246	249	252	246	327	333	336	339	259	265	265	265	176
27‐1	130	130	139	139	259	261	264	264	231	231	237	240	88	88	98	98	262	265	268	271	206	206	206	206	226	229	232	235	212	212	218	228	186	186	191	191	246	246	246	246	339	339	339	342	259	259	265	265	182
27‐2	130	142	142	142	261	261	261	264	231	231	237	240	88	94	98	98	-9	-9	-9	-9	203	203	209	209	229	229	232	232	209	209	212	218	186	186	186	186	246	249	255	246	327	327	330	336	259	265	281	284	182
27‐3	130	139	142	145	255	258	261	264	240	240	240	240	88	95	98	98	262	265	268	271	206	206	209	209	229	229	229	235	212	215	218	228	176	186	191	198	-9	-9	-9	-9	324	327	327	330	259	265	265	265	182
27‐4	130	139	139	139	250	258	261	264	193	231	237	240	88	88	98	98	-9	-9	-9	-9	206	206	206	206	229	229	229	229	209	209	212	218	186	186	186	186	243	246	243	246	327	327	330	330	259	269	271	284	182
29‐1	130	142	142	142	261	261	264	267	231	231	231	237	88	98	98	98	268	271	271	274	203	203	203	206	229	229	229	229	212	212	212	218	-9	-9	-9	-9	246	246	246	246	327	330	336	339	259	265	265	281	176
29‐2	130	136	139	142	261	261	264	264	237	237	237	240	98	98	98	98	268	268	271	271	206	206	209	209	229	229	229	229	209	212	212	212	186	186	186	191	218	246	218	246	327	330	339	342	259	259	259	265	182
29‐3	130	142	142	142	250	261	261	261	231	231	237	237	-9	-9	-9	-9	256	256	268	268	203	206	206	209	229	229	229	229	209	209	212	212	186	186	186	193	246	246	246	246	327	330	336	339	259	265	265	265	194
29‐4	130	139	139	142	261	261	261	264	231	231	240	240	98	98	98	98	268	268	268	271	206	206	206	206	229	229	229	229	209	209	212	212	186	186	186	186	218	246	249	246	327	327	327	330	259	259	259	265	176
30‐1	130	142	142	142	249	261	264	264	231	231	237	237	98	98	98	98	256	256	271	271	203	203	206	206	229	229	232	235	209	212	218	218	186	186	191	191	246	246	246	246	324	327	336	342	259	265	265	265	194
30‐2	130	130	130	142	249	259	261	264	231	231	231	231	88	98	98	98	256	265	268	271	203	203	206	206	229	229	229	232	215	215	218	218	186	186	191	191	246	246	246	246	324	330	336	342	259	265	265	265	176
30‐3	139	139	142	142	258	261	261	264	231	237	237	240	88	98	98	98	-9	-9	-9	-9	203	203	206	206	229	229	229	238	209	212	212	218	186	186	191	191	246	246	246	246	327	330	330	336	259	259	259	259	194
30‐4	130	130	139	139	249	267	267	267	231	231	231	237	88	98	98	98	-9	-9	-9	-9	203	203	206	206	227	229	229	232	-9	-9	-9	-9	186	186	191	191	246	246	246	246	327	339	339	339	259	265	265	271	194
35‐1	130	130	142	142	261	261	261	261	231	237	237	240	88	98	98	98	265	268	268	268	203	206	206	206	229	229	229	253	209	212	215	215	186	186	186	191	246	246	246	246	327	327	327	327	259	259	259	259	176
35‐2	130	130	142	142	261	261	264	264	231	231	237	240	88	94	98	98	268	271	271	271	203	203	206	209	229	229	229	235	209	212	215	221	186	186	186	186	-9	-9	-9	-9	327	330	330	330	259	265	265	265	194
35‐3	130	130	130	136	258	264	267	267	231	231	237	237	88	98	98	98	265	274	274	274	206	206	206	209	229	229	229	232	209	209	212	218	186	186	191	191	218	246	218	246	327	330	330	330	281	281	287	287	176
35‐4	130	139	142	142	261	261	261	267	231	231	231	237	98	98	98	98	268	268	271	274	203	203	206	209	229	229	229	229	-9	-9	-9	-9	186	186	186	186	246	246	246	246	327	327	327	330	259	259	259	265	176
37‐1	130	139	139	142	258	261	261	261	231	237	240	243	88	98	98	98	262	265	268	271	206	206	206	209	226	229	229	253	-9	-9	-9	-9	186	191	191	191	246	246	246	246	327	336	339	339	259	259	265	265	182
37‐2	130	130	142	142	255	258	261	264	231	231	231	240	88	98	98	98	262	265	268	271	206	206	206	206	226	229	229	229	209	212	215	218	186	186	191	191	246	246	246	246	327	330	339	339	259	259	259	265	194
37‐3	130	130	139	142	261	261	261	261	231	231	231	240	88	98	98	98	262	265	268	271	206	206	209	209	229	229	232	253	209	209	215	218	186	186	186	186	246	246	246	246	324	327	339	339	259	259	265	265	176
37‐4	130	142	142	142	264	264	264	267	231	231	231	237	88	98	98	98	265	271	271	274	206	206	206	206	229	229	232	235	203	209	212	218	186	186	186	191	246	249	246	249	327	330	339	339	259	259	259	259	194
45‐1	130	130	139	142	249	258	261	267	231	231	231	240	88	94	98	98	256	265	268	274	203	206	206	209	226	229	229	253	209	212	215	218	186	186	186	191	246	246	246	246	327	330	339	342	259	265	265	281	194
45‐2	130	142	142	146	255	261	264	267	231	231	231	237	88	98	98	98	262	268	271	274	206	206	206	206	229	229	238	253	209	212	215	221	186	186	186	191	246	249	246	249	327	330	336	339	259	259	265	265	176
45‐3	130	139	139	142	249	261	264	264	231	231	237	240	88	98	98	98	256	265	268	271	206	206	206	209	229	229	232	235	206	209	215	215	186	186	191	191	218	246	218	246	327	327	330	339	259	265	265	265	194
45‐4	130	139	139	142	249	261	261	264	231	237	237	240	88	98	98	101	256	262	268	271	203	203	206	206	229	229	229	235	203	203	206	218	186	186	186	186	218	246	218	246	327	339	339	339	259	265	265	265	-9
47‐1	130	130	130	130	255	261	264	264	231	237	237	237	98	98	98	98	262	268	271	271	206	206	209	209	229	229	235	238	206	212	212	218	186	186	191	191	243	246	243	246	327	327	339	342	259	259	271	281	182
47‐2	130	130	139	142	249	255	261	264	231	231	237	237	-9	-9	-9	-9	256	262	268	271	203	206	206	206	227	229	229	232	203	209	212	216	186	186	186	186	246	249	258	246	327	327	330	330	259	265	265	265	194
47‐3	130	130	136	142	261	261	264	264	231	237	237	240	88	98	98	98	253	268	271	271	203	206	206	206	229	229	229	229	209	212	212	212	186	186	191	191	246	246	246	246	327	327	339	339	271	271	271	271	-9
47‐4	130	130	139	142	250	255	261	264	231	237	237	240	98	98	98	98	256	265	268	271	203	206	206	206	229	229	229	229	203	209	212	212	186	186	186	191	243	246	243	246	327	330	339	339	259	265	271	271	-9
48‐1	130	130	142	142	261	261	261	264	231	231	237	240	98	98	98	98	268	268	268	271	203	206	206	209	226	229	232	235	-9	-9	-9	-9	186	186	191	191	243	249	255	243	327	327	327	330	259	265	271	281	194
48‐2	139	139	139	142	249	255	261	264	237	237	237	237	88	88	98	98	256	262	268	271	206	206	206	206	-9	-9	-9	-9	206	209	212	218	179	179	186	191	246	246	246	246	327	327	330	330	259	259	265	268	176
48‐3	130	139	142	142	255	261	261	264	237	237	237	240	98	98	98	98	262	268	268	271	203	203	206	206	226	229	229	229	203	209	215	218	179	179	187	187	243	246	243	246	327	333	339	342	265	265	275	284	194
48‐4	130	130	139	139	249	255	261	261	237	237	237	240	88	98	98	98	256	262	268	268	203	206	206	206	229	232	235	235	206	209	215	218	178	191	191	191	246	246	246	246	327	330	330	330	259	259	259	265	176
49‐1	130	130	130	130	255	261	261	264	231	231	231	237	98	98	98	98	268	268	268	271	206	206	206	206	227	229	229	235	209	212	215	218	179	186	186	191	243	246	243	246	327	327	327	327	259	262	265	271	194
49‐2	130	130	139	142	261	264	264	267	231	237	237	237	88	98	98	98	-9	-9	-9	-9	203	206	206	211	229	229	235	235	206	209	212	218	180	180	186	191	246	249	246	249	327	330	330	330	259	265	265	271	182
49‐3	130	130	130	142	261	261	261	264	231	231	240	240	88	98	98	98	262	268	271	271	203	206	209	209	226	229	229	232	203	215	215	221	186	186	186	191	246	246	246	246	327	327	336	339	259	259	265	265	176
49‐4	130	139	139	142	261	261	264	264	231	231	240	240	98	98	98	98	256	268	271	271	203	203	206	206	229	229	229	229	206	209	215	221	186	186	190	190	243	246	249	246	327	327	327	327	259	259	265	265	194
50‐1	130	130	142	142	255	261	261	261	231	240	240	240	88	98	98	98	262	268	268	268	206	206	206	206	229	229	229	253	-9	-9	-9	-9	178	178	186	186	246	246	246	246	327	330	339	342	259	259	265	271	182
50‐2	130	130	142	142	255	261	261	261	231	231	240	240	88	98	98	98	262	268	268	268	203	206	206	206	-9	-9	-9	-9	209	209	212	212	186	186	186	191	243	246	243	246	327	327	327	327	259	265	265	271	182
50‐3	130	130	142	142	255	261	261	264	231	231	231	231	88	98	98	98	268	268	268	268	206	206	206	206	229	229	229	229	209	212	212	212	176	186	186	191	246	246	246	246	327	330	342	342	259	265	271	271	182
50‐4	130	130	142	142	255	261	261	261	231	231	231	231	88	98	98	98	262	268	268	271	206	206	206	206	-9	-9	-9	-9	206	209	212	212	179	186	186	191	246	246	246	246	-9	-9	-9	-9	259	259	259	259	182
51‐1	130	142	142	142	255	261	261	264	231	231	237	237	88	98	98	98	262	268	268	271	203	206	206	206	226	229	229	250	209	209	212	215	186	186	198	198	246	246	246	246	327	330	339	339	259	259	265	271	182
51‐2	139	139	142	142	255	255	255	255	231	231	237	237	98	98	98	98	256	262	268	268	206	206	209	209	229	229	229	229	-9	-9	-9	-9	176	186	186	191	-9	-9	-9	-9	327	327	330	330	259	259	265	265	-9
51‐3	130	139	139	142	255	261	261	264	231	231	231	240	88	94	98	98	256	262	268	271	203	203	203	206	229	229	229	241	-9	-9	-9	-9	186	186	186	191	246	246	246	246	324	327	330	339	259	265	265	265	182
51‐4	128	139	142	142	255	261	264	264	231	231	240	240	88	98	98	98	-9	-9	-9	-9	206	206	206	206	229	229	229	229	-9	-9	-9	-9	186	186	186	198	246	246	246	246	327	327	327	330	259	265	265	265	182
52‐1	130	130	142	142	255	255	261	261	231	231	231	237	88	98	98	98	262	262	262	268	203	206	206	209	229	232	235	235	206	206	209	212	187	187	187	191	246	246	246	246	330	330	330	342	259	259	265	265	182
52‐2	139	142	142	142	261	261	264	267	231	231	231	240	88	98	98	98	268	271	271	274	203	206	206	209	229	229	229	247	206	206	209	212	187	187	187	191	246	246	246	246	330	330	330	330	259	259	271	271	182
52‐3	130	130	142	142	249	255	261	264	231	231	237	237	88	94	98	98	256	262	268	271	203	206	209	209	229	229	229	232	209	212	212	218	180	186	186	191	246	246	246	246	330	336	339	342	259	259	265	265	182
52‐4	130	133	142	142	261	261	261	261	231	231	240	243	88	88	94	98	-9	-9	-9	-9	203	206	206	206	229	229	229	229	212	215	215	218	186	186	186	186	246	246	246	246	330	330	330	342	259	265	265	265	194
56‐1	130	142	142	142	250	267	267	267	231	237	237	237	88	88	98	98	256	274	274	274	206	206	209	209	-9	-9	-9	-9	203	209	221	221	186	186	186	186	246	249	246	249	330	336	339	339	259	259	265	265	176
56‐2	130	139	142	142	264	264	264	267	231	237	237	237	88	88	98	98	256	271	271	274	203	206	206	206	226	229	229	229	203	203	206	221	186	186	191	191	246	246	246	246	327	330	330	330	259	259	265	265	182
56‐3	139	142	142	142	250	264	264	267	231	237	237	237	88	88	98	98	256	268	268	271	206	206	206	206	229	229	229	229	203	209	215	218	184	184	186	191	246	246	246	246	327	327	339	339	-9	-9	-9	-9	182
56‐4	130	130	142	142	261	261	267	267	231	237	237	237	88	88	98	98	-9	-9	-9	-9	203	206	206	209	229	229	229	235	-9	-9	-9	-9	176	186	186	191	-9	-9	-9	-9	327	330	336	342	259	265	268	271	182
57‐1	130	130	139	142	249	255	261	264	231	231	237	243	88	88	98	98	-9	-9	-9	-9	203	206	206	209	-9	-9	-9	-9	-9	-9	-9	-9	186	189	189	189	246	246	246	246	327	327	330	330	259	259	265	265	194
57‐2	130	130	130	142	249	249	261	264	231	237	237	240	88	98	98	98	-9	-9	-9	-9	206	206	209	209	229	229	229	229	-9	-9	-9	-9	187	187	198	198	246	246	246	246	330	330	330	330	262	262	271	271	194
57‐3	130	130	130	142	249	249	255	261	231	231	231	237	98	98	98	98	256	271	271	271	203	206	206	209	226	229	229	238	-9	-9	-9	-9	186	191	191	198	218	246	218	246	327	330	330	339	259	259	265	265	194
57‐4	130	130	139	139	255	255	261	264	231	237	237	243	88	98	98	98	262	265	268	271	203	206	206	209	226	229	229	229	206	209	212	215	186	186	198	198	246	249	255	246	327	330	330	336	259	259	265	271	176
62‐1	130	130	139	139	255	261	261	264	231	231	231	231	98	98	98	98	-9	-9	-9	-9	203	203	203	206	226	229	229	238	206	206	209	215	186	186	193	193	246	249	246	249	327	327	339	342	259	265	265	271	176
62‐2	-9	-9	-9	-9	255	261	261	264	231	231	240	240	88	98	98	98	256	262	268	271	203	206	206	209	229	229	235	247	-9	-9	-9	-9	179	186	186	191	246	246	246	246	327	336	339	342	259	259	265	271	182
62‐3	130	139	142	142	255	258	261	264	231	231	231	231	88	98	98	98	-9	-9	-9	-9	203	203	203	206	229	229	229	235	-9	-9	-9	-9	186	186	186	186	246	246	246	246	327	330	330	339	259	259	262	265	176
62‐4	130	130	139	142	261	261	261	264	231	231	237	240	88	88	95	98	-9	-9	-9	-9	-9	-9	-9	-9	229	229	229	238	-9	-9	-9	-9	186	186	191	193	246	249	258	246	330	330	339	342	259	265	265	265	176
64‐1	-9	-9	-9	-9	261	261	264	264	231	231	237	240	98	98	98	98	268	268	271	271	203	206	206	211	229	235	235	235	203	209	215	221	176	186	186	191	243	246	249	246	327	330	330	330	259	265	265	269	-9
64‐2	127	130	130	142	255	261	264	264	231	237	237	237	98	98	98	98	262	268	268	271	203	203	206	211	229	229	229	235	203	209	218	221	181	184	189	193	246	246	246	246	-9	-9	-9	-9	265	265	265	265	-9
64‐3	130	130	130	130	264	264	264	264	231	231	231	231	98	98	98	98	271	271	271	271	206	211	211	211	229	229	235	235	209	212	212	212	186	186	186	191	246	249	246	249	327	327	327	327	259	259	275	275	194
64‐4	130	130	130	142	249	261	261	261	231	237	237	240	88	98	98	98	256	268	268	268	206	206	206	206	229	229	229	235	203	206	209	209	187	191	191	191	246	246	246	246	330	330	336	339	259	259	265	271	-9
67‐1	139	139	142	142	261	264	264	264	231	231	237	237	88	98	98	98	268	268	271	271	206	206	209	209	227	244	244	262	-9	-9	-9	-9	169	176	186	198	243	246	243	246	330	339	339	342	259	259	259	265	-9
67‐2	130	139	142	142	261	261	264	264	231	231	237	246	88	94	98	98	268	268	271	271	203	206	206	209	226	229	232	238	200	209	215	221	176	186	191	191	218	243	246	246	327	330	330	330	259	259	265	265	182
67‐3	130	130	136	142	261	261	261	264	231	231	237	237	88	88	98	110	268	268	268	271	206	206	209	209	226	229	238	262	-9	-9	-9	-9	169	169	186	191	243	246	243	246	327	327	330	330	259	265	265	265	194
67‐4	130	139	142	146	249	249	255	261	231	231	237	237	98	98	98	98	268	268	268	268	203	206	206	206	226	235	235	247	203	206	206	218	-9	-9	-9	-9	243	246	243	246	327	330	330	330	259	259	259	272	-9
78‐1	130	130	130	139	249	249	255	261	231	231	231	237	88	98	98	98	268	268	268	268	206	206	206	211	235	235	235	235	206	209	212	221	186	186	186	186	246	246	246	246	327	330	330	330	259	265	265	271	176
78‐2	130	139	142	142	255	261	261	267	231	237	237	240	88	88	98	98	268	268	268	268	206	206	206	206	229	229	235	238	200	206	209	215	176	186	191	198	246	246	246	246	327	330	336	339	256	259	259	259	-9
78‐3	130	139	142	142	255	261	261	264	231	237	237	240	88	88	98	98	268	268	268	268	203	206	209	209	229	229	229	235	200	209	218	218	186	186	191	191	246	246	246	246	327	327	330	336	259	265	265	265	-9
78‐4	130	139	142	142	261	261	261	264	231	237	237	237	88	94	98	98	268	268	268	271	203	206	206	209	226	229	253	253	206	206	209	218	186	186	191	191	243	246	243	246	327	327	327	330	259	271	271	271	-9
79‐1	130	130	130	142	249	261	264	264	231	231	231	231	88	88	98	98	256	268	271	271	203	206	206	206	229	229	229	250	209	215	218	221	186	186	186	186	218	246	218	246	327	327	327	327	259	259	271	284	194
79‐2	130	130	130	130	255	255	258	261	231	231	231	231	98	98	98	98	262	262	265	268	206	206	206	206	229	229	229	229	209	209	215	221	180	186	186	186	243	246	243	246	327	327	327	330	259	259	259	259	182
79‐3	130	130	139	142	255	261	261	264	231	231	237	237	88	88	98	98	256	268	271	274	203	206	206	209	227	229	229	235	212	215	218	221	180	186	186	191	246	249	246	249	327	327	327	339	259	265	271	271	182
79‐4	139	139	142	142	261	261	264	267	231	237	237	237	88	94	98	98	268	268	271	274	206	206	206	209	226	229	229	229	206	215	218	221	186	186	191	195	246	246	246	246	327	327	327	330	259	259	271	271	194
80‐1	130	130	130	142	261	261	261	261	231	231	237	237	98	98	98	98	268	268	268	268	206	206	206	206	229	229	241	241	209	209	209	209	186	186	186	191	246	246	246	246	327	327	327	330	259	259	259	259	182
80‐2	130	130	139	142	249	255	255	261	231	231	231	231	98	98	98	104	256	262	262	268	206	206	206	211	229	229	235	241	200	203	209	209	186	186	186	186	246	246	246	246	327	327	327	327	259	259	271	284	182
80‐3	130	130	130	142	255	261	261	261	231	231	237	237	98	98	98	98	262	268	268	268	206	206	206	206	229	229	229	241	206	209	209	209	186	186	186	191	246	252	246	252	327	327	327	330	259	259	271	271	194
80‐4	130	130	130	142	255	255	261	261	193	231	231	237	98	98	98	98	262	262	268	268	206	206	211	211	229	235	235	235	203	209	215	215	186	186	186	186	218	246	218	246	327	327	327	327	259	271	281	281	-9
81‐1	130	130	139	142	255	261	261	261	231	231	237	237	88	98	98	98	262	268	268	268	203	206	206	206	229	229	229	229	209	209	212	215	176	186	191	191	243	246	243	246	327	327	327	339	259	265	265	271	-9
81‐2	130	130	142	142	261	261	261	264	231	231	231	240	98	98	98	98	268	268	268	271	203	203	206	209	229	229	229	229	200	209	209	209	186	186	186	191	246	246	246	246	327	339	339	339	259	259	265	265	194
81‐3	130	130	139	139	249	255	255	261	231	231	231	240	88	88	98	98	256	262	262	268	206	206	209	209	229	229	229	229	209	212	212	212	186	186	186	191	246	246	246	246	327	330	330	330	259	265	265	271	182
81‐4	130	130	139	139	249	249	261	261	231	237	240	240	88	88	98	98	256	262	268	271	-9	-9	-9	-9	229	229	229	229	209	209	215	215	186	186	186	191	243	246	243	246	327	330	330	330	259	259	265	265	-9
82‐1	-9	-9	-9	-9	249	261	261	261	231	237	237	240	88	88	98	98	268	271	271	271	206	206	206	209	229	229	229	232	206	209	215	221	179	186	186	186	218	243	246	243	327	327	327	330	259	259	265	265	176
82‐2	130	139	142	142	261	264	264	267	231	231	237	240	98	98	98	98	268	271	271	274	203	206	206	206	227	229	229	229	209	212	212	218	186	186	191	191	246	246	246	246	327	330	330	330	284	284	284	284	-9
82‐3	130	130	139	139	255	261	261	264	231	237	237	237	88	88	98	98	262	265	268	271	206	206	206	209	226	229	229	229	203	212	212	215	176	186	191	191	246	246	246	246	327	327	339	339	259	265	265	271	-9
82‐4	130	130	142	142	249	261	261	264	231	231	240	240	94	94	94	98	256	262	262	271	203	206	206	209	229	229	232	235	209	209	215	218	186	191	191	191	218	246	218	246	327	330	339	339	259	259	265	265	-9
83‐1	130	139	139	142	261	261	261	264	231	231	237	240	98	98	98	98	268	268	268	271	203	206	206	206	226	226	229	229	209	209	209	209	186	191	191	191	246	246	246	246	327	330	330	330	265	265	265	271	182
83‐2	130	139	139	142	261	261	261	261	231	231	237	237	88	88	88	98	268	268	268	268	203	206	206	206	226	226	229	235	206	209	209	212	186	186	191	191	243	246	243	246	330	330	330	330	259	259	271	271	-9
83‐3	130	139	142	142	249	255	261	261	231	231	237	237	88	88	98	98	268	268	268	268	206	206	206	206	227	229	229	229	209	209	215	221	186	186	186	191	243	246	249	243	327	330	330	330	259	259	265	265	-9
83‐4	130	139	139	142	255	261	261	261	231	231	237	237	88	88	88	98	262	268	268	268	203	206	206	206	227	229	229	229	203	203	209	209	176	176	186	191	246	246	246	246	327	327	327	327	265	265	265	265	194
84‐1	-9	-9	-9	-9	249	249	261	261	231	231	231	237	88	98	98	98	268	268	268	268	206	206	206	206	229	229	235	235	212	212	212	212	-9	-9	-9	-9	243	246	243	246	327	327	342	342	259	259	259	269	194
84‐2	142	142	142	142	249	255	255	264	237	240	240	243	94	98	98	98	256	262	262	271	203	203	206	206	229	229	229	229	200	215	215	218	186	186	191	191	246	246	246	246	327	327	327	327	259	265	281	284	182
84‐3	130	130	142	142	249	249	261	261	231	237	237	240	-9	-9	-9	-9	256	268	268	268	206	206	206	209	229	229	229	229	206	209	212	212	186	186	186	186	246	246	246	246	330	330	336	336	259	259	259	271	-9
84‐4	139	139	142	142	249	261	261	261	231	237	237	240	88	98	98	98	265	268	268	268	206	206	206	206	229	229	235	235	203	206	209	212	176	186	191	191	246	246	246	246	330	330	330	339	256	259	259	259	-9
85‐1	130	139	139	142	255	261	261	261	231	231	237	237	88	94	98	98	262	268	268	268	203	203	206	211	229	235	235	235	203	203	221	221	186	186	186	191	246	246	246	246	330	330	330	330	269	269	271	271	-9
85‐2	130	139	142	142	255	261	261	261	237	240	240	240	88	98	98	98	262	268	268	271	203	206	206	209	229	229	232	238	212	212	215	221	186	186	186	191	218	243	246	246	327	330	333	336	265	265	265	271	-9
85‐3	130	139	142	142	255	255	261	264	231	231	237	237	88	98	98	98	268	268	268	268	206	206	209	211	229	232	235	238	206	209	209	212	169	179	186	191	243	246	249	246	327	330	330	339	259	259	265	271	-9
85‐4	130	130	139	142	255	261	261	264	231	231	237	240	88	88	98	98	256	262	268	271	203	206	206	209	229	229	235	235	203	203	206	209	186	186	186	198	246	246	246	246	327	327	330	330	259	259	271	271	-9
86‐1	130	130	142	142	249	261	261	264	231	237	237	240	88	98	98	98	256	256	268	268	203	206	206	209	226	229	229	232	203	209	212	218	186	186	191	191	246	249	246	249	327	330	330	339	265	265	271	271	194
86‐2	130	130	142	142	249	249	261	264	231	237	237	237	88	88	98	98	256	256	268	271	203	206	206	209	226	226	232	232	209	209	209	212	186	186	191	191	246	249	246	249	327	330	330	339	259	265	265	271	194
86‐3	130	130	139	142	249	255	261	264	231	231	231	243	98	98	98	98	256	262	268	271	203	206	206	209	226	229	232	235	206	209	209	221	179	187	187	191	218	246	218	246	327	327	330	333	256	259	269	271	182
86‐4	139	142	142	142	255	261	264	264	231	237	237	237	94	98	98	98	262	268	271	271	203	206	206	206	229	229	229	235	203	206	209	209	186	186	186	191	246	246	246	246	327	327	330	330	259	259	259	271	182
90‐1	130	130	142	142	249	255	261	267	231	237	237	240	94	98	98	98	256	262	268	274	203	203	203	206	226	229	229	229	203	209	215	218	176	179	186	191	-9	-9	-9	-9	324	327	327	330	259	265	265	269	176
90‐2	139	139	142	142	255	261	261	261	231	231	231	231	88	88	88	98	262	268	268	268	206	206	206	206	229	229	229	247	203	209	215	215	176	187	191	191	243	246	243	246	327	327	327	327	269	271	271	271	176
90‐3	130	136	139	142	261	261	261	261	231	231	231	231	88	98	98	98	268	268	271	271	203	206	206	206	229	229	229	229	203	206	209	216	186	191	191	198	246	246	246	246	327	327	330	339	265	265	271	271	194
90‐4	130	130	130	142	261	261	261	261	231	231	231	237	88	94	98	98	268	271	271	271	203	206	206	209	229	229	229	229	203	209	212	218	176	186	191	191	246	249	246	249	327	327	327	333	259	265	269	271	-9
91‐1	130	139	139	142	249	255	261	261	193	231	231	237	88	98	98	98	256	262	268	268	205	206	206	206	-9	-9	-9	-9	206	209	212	212	186	191	191	191	246	246	246	246	327	327	330	339	259	259	259	265	194
91‐2	130	139	139	142	249	255	261	264	231	231	237	240	88	98	98	98	256	262	268	271	203	206	206	206	229	229	238	253	203	206	209	215	169	179	186	191	246	246	246	246	327	327	327	330	259	262	265	271	182
91‐3	130	130	142	142	249	255	259	259	231	237	237	237	98	98	98	98	256	262	265	271	203	206	206	206	229	229	229	229	203	209	212	212	186	186	186	186	246	246	246	246	327	339	339	339	259	259	262	265	194
91‐4	130	139	139	142	249	249	255	258	237	237	237	237	98	98	98	98	256	262	265	268	203	206	206	206	229	229	232	238	206	209	212	212	186	186	198	198	246	246	246	246	327	327	327	339	259	265	265	265	194
93‐1	139	139	142	142	255	255	261	264	231	231	231	237	94	98	98	98	268	268	274	274	203	206	206	206	226	229	229	229	200	203	209	209	186	186	191	191	-9	-9	-9	-9	327	327	330	330	259	262	265	271	194
93‐2	136	139	142	142	249	249	261	264	231	231	231	231	98	98	98	98	256	256	268	271	203	203	206	206	229	229	229	232	200	209	209	221	169	186	186	191	246	246	246	246	327	327	330	336	259	265	278	281	182
93‐3	142	142	142	142	255	261	264	264	231	237	237	240	88	98	98	98	262	262	268	271	203	203	206	206	229	229	229	229	206	209	209	221	-9	-9	-9	-9	246	249	255	249	327	327	327	327	259	265	271	271	194
93‐4	133	139	142	142	249	261	264	264	231	231	240	243	98	98	98	98	256	256	268	271	203	203	206	206	226	229	229	232	203	206	209	212	169	179	191	191	246	246	246	246	327	330	339	339	259	259	259	259	182
96‐1	139	142	142	142	255	261	261	261	231	240	240	246	98	98	98	98	262	268	268	268	206	206	211	211	229	229	235	238	203	209	209	209	176	179	186	193	246	249	246	249	327	327	330	330	262	265	265	271	-9
96‐2	130	130	130	139	249	249	261	264	231	231	237	240	88	98	98	98	256	256	268	271	203	203	206	206	226	229	229	229	209	209	212	212	179	191	191	191	243	246	243	246	327	327	327	330	-9	-9	-9	-9	182
96‐3	130	139	139	142	261	264	264	264	231	237	237	240	88	88	98	98	268	271	271	271	203	206	206	206	229	229	229	229	209	209	212	215	176	186	191	193	246	246	246	246	327	327	327	330	265	265	265	271	182
96‐4	130	136	139	142	255	261	261	261	231	231	231	237	98	98	98	98	262	268	268	268	203	206	206	206	229	229	232	235	203	209	215	221	176	180	186	186	246	246	246	246	327	327	327	330	259	259	265	265	-9
98‐1	130	130	130	130	255	258	261	261	231	237	237	240	88	98	98	98	268	268	268	268	206	206	206	206	226	229	232	247	209	209	209	215	186	186	191	191	243	246	249	246	327	327	333	339	259	259	259	262	194
98‐2	130	130	139	142	255	261	261	264	231	231	231	237	98	98	98	98	262	268	268	271	203	203	206	206	229	229	229	265	209	209	209	209	176	186	186	191	246	249	246	249	327	327	327	333	259	259	262	265	182
98‐3	130	142	142	142	255	255	261	261	231	231	231	237	88	98	98	98	256	262	262	268	206	206	209	209	229	229	238	238	206	209	209	215	186	186	186	186	246	249	246	249	327	330	339	339	259	259	259	259	194
98‐4	130	130	142	142	255	261	261	261	231	237	240	240	88	98	98	101	262	268	268	268	203	203	206	206	227	229	229	229	203	209	215	215	169	186	186	191	246	249	246	249	327	327	330	336	259	262	265	271	-9
99‐1	130	130	130	139	255	261	261	261	231	231	237	240	98	98	98	98	256	262	268	268	206	206	206	206	229	229	229	233	209	209	212	215	176	179	186	191	243	246	243	246	327	327	327	330	259	265	265	271	182
99‐2	130	130	130	142	255	261	261	264	231	237	237	240	88	88	98	98	262	262	268	271	206	206	209	209	229	229	229	229	203	209	209	209	179	187	191	191	243	246	243	246	327	327	327	327	259	259	265	271	-9
99‐3	130	139	139	142	255	261	264	264	237	237	237	237	88	98	98	98	262	262	268	271	206	206	209	209	229	229	229	229	203	206	209	209	186	186	186	186	246	249	246	249	327	327	330	330	259	259	259	271	176
99‐4	130	142	142	142	249	255	261	264	231	231	243	243	98	98	98	98	256	262	268	271	203	206	206	209	229	229	229	229	-9	-9	-9	-9	176	186	191	191	246	249	246	249	327	330	333	339	265	265	265	271	182
106‐1	130	130	139	139	255	255	261	264	231	231	237	240	88	98	98	98	268	268	268	268	203	206	206	206	227	229	229	247	203	209	209	212	189	189	189	189	243	246	243	246	327	330	339	339	259	259	259	259	182
106‐2	130	130	142	142	249	261	261	261	231	231	237	237	98	98	98	98	256	268	268	268	203	203	206	206	229	229	229	229	209	209	209	212	186	186	191	191	246	249	246	249	327	330	339	339	259	259	259	259	182
106‐3	130	130	130	139	249	255	261	264	231	231	237	237	88	98	98	98	256	262	268	271	203	203	206	206	226	229	229	232	209	209	209	212	186	186	186	186	246	246	246	246	327	327	339	339	259	259	271	271	182
106‐4	130	130	130	139	261	261	261	264	231	231	237	240	88	98	98	98	268	268	268	271	203	206	206	209	229	229	229	229	200	203	209	218	186	186	186	191	246	246	246	246	327	330	330	339	259	265	265	271	182
107‐1	130	130	139	142	249	261	261	264	231	237	237	240	88	98	98	98	256	268	268	271	206	206	206	209	229	229	229	229	206	209	215	218	176	179	186	191	218	243	246	243	327	330	330	333	259	259	265	265	182
107‐2	130	136	139	142	249	261	261	264	231	231	237	237	98	98	98	98	256	268	268	268	203	206	206	206	229	229	238	247	212	212	212	215	186	186	191	191	246	246	246	246	327	330	330	339	259	259	265	271	182
107‐3	130	130	139	142	261	261	261	261	231	237	237	240	88	88	98	98	268	268	268	268	203	203	206	209	226	229	229	235	209	209	212	218	176	186	191	191	243	246	249	249	327	330	339	342	259	265	271	284	176
107‐4	130	130	136	139	249	261	261	261	231	231	237	237	98	98	98	98	256	268	268	268	203	206	206	206	229	229	229	229	212	212	212	212	186	186	191	191	246	246	246	246	327	330	330	330	265	271	271	271	182
108‐1	130	130	139	142	-9	-9	-9	-9	193	231	237	240	88	88	98	98	262	262	271	271	206	206	206	206	226	226	226	229	-9	-9	-9	-9	186	186	186	186	-9	-9	-9	-9	339	339	339	342	259	259	271	271	182
108‐2	130	139	139	142	249	255	261	264	231	231	237	240	88	98	98	98	-9	-9	-9	-9	203	203	206	206	227	229	229	229	203	206	209	215	-9	-9	-9	-9	246	246	246	246	327	330	336	339	259	259	266	271	182
108‐3	130	130	142	142	261	261	261	264	231	231	231	237	94	94	98	98	262	268	268	271	203	203	206	209	229	229	232	247	209	209	212	218	186	186	191	191	246	246	246	246	327	327	330	336	259	259	268	268	182
108‐4	130	130	142	142	261	261	261	264	231	231	231	237	94	94	98	98	268	268	268	271	203	203	206	209	229	229	232	247	209	209	212	218	186	191	196	196	246	246	246	246	327	327	330	336	259	259	268	268	182
109‐1	130	130	139	142	249	261	261	264	231	231	231	240	88	98	98	98	262	268	268	268	206	206	206	206	229	229	229	229	-9	-9	-9	-9	179	186	186	191	246	246	246	246	327	327	330	336	259	259	259	265	176
109‐2	130	142	142	142	255	261	261	264	231	231	231	231	88	88	98	98	256	256	262	268	203	206	206	206	229	229	229	235	209	212	215	218	176	186	186	191	246	246	246	246	327	327	330	336	259	259	265	265	182
109‐3	130	142	142	142	261	261	264	264	231	231	237	240	88	98	98	98	262	268	268	271	203	206	206	206	229	229	229	235	209	209	209	221	176	187	191	191	246	246	246	246	327	327	327	336	259	259	265	271	182
109‐4	-9	-9	-9	-9	261	261	264	264	231	231	231	231	88	98	98	98	256	256	262	268	203	203	206	206	229	229	229	247	209	209	212	212	176	191	191	191	246	246	246	246	327	327	327	336	259	259	259	271	176
110‐1	130	130	142	142	249	255	261	264	231	231	231	237	88	88	98	98	256	256	262	268	203	206	206	206	229	229	229	247	209	212	212	218	-9	-9	-9	-9	246	246	246	246	327	327	330	330	259	259	259	265	182
110‐2	130	139	142	142	249	261	261	261	231	231	237	240	88	88	98	98	268	268	268	268	-9	-9	-9	-9	229	229	229	247	209	212	215	218	176	191	191	191	218	246	218	246	327	327	327	330	259	259	265	265	176
110‐3	130	130	139	139	255	255	264	264	231	237	237	243	88	98	98	98	268	268	268	271	203	203	206	206	229	229	229	235	206	209	209	221	183	183	188	188	-9	-9	-9	-9	327	327	327	330	259	259	259	259	182
110‐4	130	130	142	142	249	249	261	264	237	237	237	237	88	88	98	98	268	268	268	271	203	206	209	209	226	229	229	229	203	206	209	212	179	179	186	186	243	246	243	246	327	327	327	327	259	259	259	259	176
113‐1	130	130	142	142	255	261	261	264	231	231	237	237	88	98	98	98	262	268	268	271	203	203	206	206	229	229	229	229	206	209	209	218	172	186	191	191	243	246	243	246	327	327	336	339	259	265	271	271	182
113‐2	130	130	139	142	249	255	261	264	231	231	231	231	88	98	98	98	268	271	271	271	203	206	206	209	229	229	229	235	206	206	212	215	186	186	191	193	246	249	246	249	327	330	336	339	259	265	265	271	182
113‐3	130	130	130	142	261	261	261	261	231	231	237	237	88	98	98	98	268	268	268	268	206	206	206	206	229	229	229	229	209	212	212	218	186	186	186	186	246	246	246	246	327	327	327	327	259	259	271	271	194
113‐4	130	130	142	142	249	255	261	261	231	231	237	240	88	98	98	98	262	265	265	268	203	206	206	206	229	229	229	238	206	209	218	218	191	191	191	191	246	246	246	246	327	330	330	339	259	259	259	259	182
114‐1	130	142	142	142	249	261	261	261	193	231	231	240	88	98	98	98	256	268	268	268	206	206	206	206	229	229	229	253	206	209	212	215	186	186	189	189	246	249	246	249	327	330	330	339	259	265	265	265	194
114‐2	130	139	139	139	261	261	261	264	193	231	231	237	88	98	98	98	268	268	268	271	206	206	206	206	229	229	253	253	-9	-9	-9	-9	186	186	186	186	246	249	246	249	327	327	327	330	259	265	265	265	182
114‐3	130	139	139	142	250	261	261	261	231	231	231	231	88	98	98	98	256	256	268	268	203	206	206	206	229	229	229	229	206	209	212	212	186	186	189	189	-9	-9	-9	-9	330	330	330	330	265	265	271	271	182
114‐4	130	139	142	142	261	261	261	261	231	231	237	237	88	98	98	98	268	268	268	271	206	206	206	209	226	229	229	253	203	209	209	221	186	186	186	186	246	246	246	246	327	327	330	336	259	259	265	265	194
116‐1	130	139	139	139	261	261	261	264	231	237	237	240	98	98	98	98	256	262	268	271	203	206	206	206	229	229	229	229	209	212	212	212	186	186	186	191	246	246	246	246	327	330	330	339	259	265	271	271	194
116‐2	130	130	139	142	255	255	255	264	231	231	231	237	88	98	98	98	262	262	262	262	203	203	206	206	229	229	229	238	-9	-9	-9	-9	179	186	186	191	243	246	243	246	327	330	330	339	259	259	265	271	194
116‐3	130	130	139	142	255	264	264	264	231	231	237	237	88	98	98	98	262	268	271	271	203	203	206	206	229	229	229	229	203	203	209	218	186	186	191	191	246	246	246	246	327	327	339	339	259	265	265	265	182
116‐4	130	130	139	142	255	255	261	264	231	231	231	237	88	98	98	98	262	268	268	268	203	206	206	206	229	229	229	229	209	209	209	212	186	186	186	186	246	246	246	246	327	327	330	339	259	259	265	271	182
117‐1	130	139	139	142	249	255	261	261	231	231	231	231	94	98	98	98	-9	-9	-9	-9	203	203	206	206	229	229	232	235	206	209	209	212	186	186	191	191	246	246	246	246	327	330	330	339	259	259	265	265	176
117‐2	130	139	139	139	261	261	261	261	193	231	237	240	88	98	98	98	268	268	268	268	203	206	206	206	229	229	229	232	209	209	209	212	179	179	186	186	246	246	246	246	327	330	330	330	259	265	271	271	194
117‐3	130	130	130	142	255	261	264	264	231	231	237	237	88	98	98	98	256	262	268	271	203	206	206	206	229	229	229	229	209	209	209	212	186	186	186	186	246	246	246	246	327	327	330	339	259	265	265	271	182
117‐4	130	130	130	142	255	261	261	261	231	231	237	237	88	98	98	98	262	268	268	268	203	203	206	206	229	229	229	250	209	218	218	221	186	186	186	191	-9	-9	-9	-9	327	327	330	339	-9	-9	-9	-9	182
118‐1	130	130	142	142	259	261	261	261	231	237	237	240	88	98	98	98	265	268	268	268	203	206	206	206	226	229	235	235	-9	-9	-9	-9	179	186	191	191	246	246	246	246	327	327	330	330	265	265	269	269	182
118‐2	130	130	139	142	249	255	255	255	231	237	237	237	88	98	98	98	256	262	262	271	206	206	209	209	229	232	235	238	209	215	218	218	178	186	191	191	243	246	243	246	327	327	330	330	265	265	265	271	182
118‐3	130	130	142	142	249	255	255	261	237	237	237	237	88	98	98	98	256	262	262	268	203	206	206	206	229	229	235	238	209	209	218	218	186	186	186	191	246	246	246	246	327	327	327	330	259	265	265	265	194
118‐4	130	130	142	142	258	261	261	264	231	231	237	237	88	98	98	98	268	268	268	271	203	203	206	209	229	229	229	235	200	203	209	212	186	186	186	191	246	246	246	246	324	327	330	330	259	259	259	265	182
120‐1	130	139	142	142	249	255	261	261	237	237	237	237	78	98	98	101	268	268	268	268	206	206	209	209	229	229	229	229	209	209	209	209	186	186	186	191	246	246	246	246	327	330	339	342	259	265	265	265	182
120‐2	-9	-9	-9	-9	-9	-9	-9	-9	231	237	237	240	-9	-9	-9	-9	-9	-9	-9	-9	203	206	206	211	229	229	229	229	-9	-9	-9	-9	176	186	186	191	-9	-9	-9	-9	-9	-9	-9	-9	-9	-9	-9	-9	194
120‐3	139	139	142	142	261	261	261	261	231	231	237	237	88	98	98	98	268	268	268	268	203	206	206	206	226	229	229	229	209	209	209	215	186	186	186	191	246	246	246	246	327	330	330	339	265	265	265	271	182
120‐4	130	130	139	142	261	261	261	264	231	231	231	231	88	98	98	98	-9	-9	-9	-9	203	206	206	206	229	229	229	229	209	209	209	215	179	186	186	186	246	246	246	246	327	327	327	330	265	265	265	265	194
126‐1	130	130	142	142	249	261	261	264	231	231	237	237	88	88	98	98	256	268	268	271	203	206	206	206	229	229	229	229	-9	-9	-9	-9	179	186	191	191	243	246	243	246	327	327	330	330	259	259	259	271	182
126‐2	130	130	142	142	249	255	261	261	231	231	237	237	88	98	98	98	256	256	262	268	203	206	206	206	229	229	229	229	212	215	215	215	186	186	186	191	246	246	246	246	327	339	339	339	259	259	265	271	182
126‐3	130	130	139	142	255	261	264	267	231	231	237	237	88	98	98	98	256	262	268	271	203	206	206	206	226	229	229	235	209	209	209	209	186	186	186	191	243	246	246	246	327	330	339	342	259	265	265	271	176
126‐4	142	142	142	142	258	261	264	264	231	231	231	231	88	88	98	98	268	268	268	271	203	206	206	209	229	229	229	232	209	212	212	215	186	186	186	186	246	246	246	246	327	327	327	339	259	259	265	271	182
128‐1	130	130	142	142	255	261	261	267	193	231	231	237	88	98	98	98	262	268	268	274	203	203	206	206	229	229	229	238	209	209	212	212	186	186	186	191	243	246	243	246	324	330	330	330	259	259	265	271	182
128‐2	130	130	130	130	255	261	261	264	231	237	237	237	98	98	98	98	262	268	268	271	203	206	206	206	229	229	229	229	209	209	215	218	186	191	191	191	243	246	255	246	327	327	330	330	259	259	265	271	182
128‐3	130	130	130	130	261	261	261	261	193	231	237	237	88	98	98	98	268	268	268	268	203	203	203	206	229	229	229	229	-9	-9	-9	-9	186	186	186	186	243	246	243	246	327	327	327	330	259	259	259	271	182
128‐4	130	130	139	142	261	261	261	261	231	237	237	240	88	98	98	98	268	268	268	268	203	203	203	203	-9	-9	-9	-9	203	209	209	212	179	186	186	186	243	246	243	246	327	327	330	330	259	259	259	259	-9
129‐1	130	130	130	142	261	261	261	264	231	231	237	237	88	98	98	98	256	262	268	271	203	203	206	206	-9	-9	-9	-9	203	215	215	218	186	191	191	191	243	246	243	246	327	330	339	339	259	259	271	271	182
129‐2	130	130	130	130	261	261	261	261	231	237	237	240	88	98	98	98	268	268	271	271	-9	-9	-9	-9	227	227	227	227	209	212	212	212	186	186	186	191	246	246	246	246	327	330	339	339	-9	-9	-9	-9	182
129‐3	130	139	142	142	249	261	261	261	231	237	237	240	-9	-9	-9	-9	256	268	268	268	203	206	206	206	229	229	229	229	209	209	209	212	186	186	186	191	246	249	246	249	327	327	327	327	259	265	265	265	182
129‐4	130	130	130	130	261	261	261	261	237	237	237	240	98	98	98	98	268	268	268	268	203	203	206	206	229	229	235	247	206	209	209	218	186	186	191	191	243	246	243	246	327	327	327	330	259	265	265	265	182
130‐1	130	130	130	130	261	261	261	261	231	237	237	240	88	98	98	98	268	268	268	271	203	203	206	206	-9	-9	-9	-9	209	209	215	215	186	186	186	191	243	246	243	246	327	327	330	330	259	265	265	265	182
130‐2	130	130	142	142	255	261	261	264	231	231	231	237	88	98	98	98	262	268	268	268	203	203	206	206	229	229	241	241	209	212	215	221	186	186	191	191	243	246	243	246	327	327	327	330	259	265	265	265	194
130‐3	130	130	139	139	255	261	261	261	231	231	237	237	88	98	98	98	262	268	268	268	206	206	209	209	229	229	229	229	-9	-9	-9	-9	186	186	186	191	243	246	243	246	327	327	327	327	259	265	271	271	182
130‐4	130	142	142	142	249	255	261	264	231	231	231	231	88	98	98	98	268	268	268	268	203	206	206	209	-9	-9	-9	-9	203	209	209	215	186	186	191	191	246	246	246	246	327	327	330	339	259	265	271	271	182
132‐1	130	142	142	142	261	261	264	267	231	231	237	237	88	98	98	98	268	268	268	271	203	203	206	206	229	229	229	229	203	209	212	215	186	186	191	191	-9	-9	-9	-9	327	330	336	339	259	265	265	271	182
132‐2	130	130	142	142	255	261	264	264	231	231	231	237	88	88	98	98	262	268	271	271	203	203	206	206	229	229	238	238	203	212	215	218	176	186	186	191	246	246	246	246	327	330	330	330	259	265	265	265	182
132‐3	130	130	142	142	261	261	261	261	237	237	237	237	88	88	98	98	268	268	268	268	203	203	206	206	229	229	238	238	209	209	215	221	186	186	191	191	246	246	246	246	327	330	330	339	259	265	265	265	182
132‐4	130	130	142	142	249	261	261	264	231	237	237	237	88	98	98	98	256	268	268	271	203	203	206	206	229	229	229	229	206	206	209	218	186	186	186	186	246	246	246	246	327	330	339	339	265	265	265	271	194
138‐1	139	139	142	142	255	258	258	261	231	231	231	231	88	94	98	98	262	265	265	265	206	206	206	206	229	229	235	235	206	206	209	215	176	186	191	198	246	252	246	252	327	330	330	336	259	259	265	265	194
138‐2	130	130	142	142	258	261	261	261	231	231	231	237	88	94	98	98	265	268	268	268	206	206	206	206	229	229	229	238	-9	-9	-9	-9	176	176	186	186	246	246	246	246	327	327	330	339	259	259	259	265	194
138‐3	130	130	139	142	255	259	259	261	231	231	231	237	88	94	98	98	262	265	265	268	206	206	206	209	229	229	229	235	206	209	212	215	191	191	198	198	246	252	246	252	327	330	330	330	259	259	259	259	182
138‐4	130	139	142	142	258	261	261	264	231	237	237	237	88	88	98	98	265	268	268	271	203	206	206	206	229	229	229	229	203	206	209	209	176	176	191	198	-9	-9	-9	-9	327	330	339	339	259	259	265	265	194
140‐1	139	139	142	142	261	261	264	264	231	237	237	240	88	88	98	98	268	268	271	271	206	206	206	209	229	229	232	232	203	215	218	218	186	191	191	191	246	249	246	249	327	327	330	339	259	259	265	271	182
140‐2	130	130	139	142	249	255	261	261	231	231	231	240	88	98	98	98	256	262	268	268	206	206	206	209	229	229	229	253	203	209	212	215	179	191	191	191	246	246	246	246	327	330	339	342	259	259	265	271	194
140‐3	130	130	139	142	255	255	261	261	231	231	237	237	88	98	98	98	262	268	271	271	206	206	206	209	229	229	229	229	206	209	212	215	186	189	191	191	246	249	246	249	327	342	342	342	259	259	265	271	182
140‐4	130	130	139	139	255	261	261	264	231	231	231	231	88	94	98	98	262	268	268	271	206	206	206	206	227	229	235	247	209	212	212	215	186	186	198	198	246	249	246	249	327	330	330	342	265	265	265	271	182
146‐1	136	142	142	142	255	259	259	261	231	231	231	231	88	98	98	98	262	265	265	268	203	206	209	209	229	229	232	232	200	209	212	221	186	186	186	186	218	243	246	243	327	327	339	339	259	265	265	277	182
146‐2	130	130	139	139	249	261	261	261	231	231	237	237	88	98	98	98	256	268	268	268	206	206	209	209	229	229	232	232	209	212	212	218	179	186	186	186	246	246	246	246	330	330	339	339	259	259	259	265	176
146‐3	130	130	139	142	255	255	261	264	193	231	237	240	88	88	98	98	262	262	268	271	203	203	206	206	229	229	232	241	209	212	212	215	179	187	191	191	243	246	243	246	327	330	330	339	259	259	265	265	182
146‐4	130	130	139	142	255	255	261	261	237	237	237	237	88	88	98	98	262	262	262	268	203	206	206	206	229	229	235	235	206	206	215	218	176	186	186	191	246	246	246	246	327	330	336	339	259	265	265	271	182
150‐1	130	130	139	142	249	255	261	264	231	237	237	240	88	98	98	98	-9	-9	-9	-9	203	206	206	209	229	229	229	229	209	212	215	221	176	186	186	198	243	246	243	246	327	330	330	342	259	265	265	271	182
150‐2	-9	-9	-9	-9	-9	-9	-9	-9	231	237	237	240	88	98	98	98	268	268	268	268	203	206	206	206	-9	-9	-9	-9	-9	-9	-9	-9	-9	-9	-9	-9	-9	-9	-9	-9	-9	-9	-9	-9	-9	-9	-9	-9	194
150‐3	130	130	139	142	261	261	261	264	231	231	237	240	88	98	98	98	268	268	268	271	203	206	206	209	229	229	229	229	-9	-9	-9	-9	186	186	191	198	243	246	249	249	327	330	330	339	259	259	265	265	182
150‐4	130	130	139	142	249	255	261	264	193	231	237	240	88	98	98	98	256	262	268	271	206	206	206	206	229	229	229	235	203	209	215	218	186	186	186	191	243	246	243	246	327	327	330	339	259	265	265	271	176
151‐1	130	130	139	139	249	255	258	261	193	231	231	237	88	98	98	98	256	256	262	265	206	206	206	206	227	229	229	247	209	212	215	218	186	186	186	186	246	246	246	246	324	327	330	330	260	266	266	272	194
151‐2	130	130	142	142	249	261	261	261	231	231	237	237	88	88	98	98	268	268	268	268	206	206	206	209	229	229	229	229	209	209	212	212	186	186	186	191	246	246	246	246	327	339	339	339	259	259	259	259	194
151‐3	-9	-9	-9	-9	249	255	261	264	231	237	237	240	-9	-9	-9	-9	-9	-9	-9	-9	206	206	206	209	229	229	238	238	206	209	212	215	176	186	186	191	246	246	246	246	-9	-9	-9	-9	-9	-9	-9	-9	194
151‐4	130	130	139	139	255	261	261	264	231	231	237	237	88	88	98	98	268	268	268	271	206	206	206	209	229	229	238	238	209	209	218	218	186	186	191	191	246	246	246	246	327	330	339	342	259	259	265	265	194
157‐1	130	142	142	142	255	261	261	264	231	231	231	231	88	91	98	98	262	268	268	268	203	203	206	209	229	229	229	229	209	209	215	218	186	186	186	191	243	246	243	246	327	327	327	330	259	259	265	271	182
157‐2	130	142	142	142	255	261	261	261	231	231	240	240	88	98	98	98	256	262	268	268	203	203	206	206	229	229	229	229	209	209	218	221	186	186	186	191	246	249	246	249	327	330	330	333	259	259	271	271	194
157‐3	130	139	142	142	255	261	261	264	237	237	237	240	88	98	98	98	256	262	268	271	203	206	206	209	229	229	229	229	212	212	212	218	176	176	176	186	246	249	246	249	327	327	327	342	259	259	259	265	194
157‐4	130	139	142	142	255	255	261	264	231	231	231	237	88	88	98	98	256	262	268	271	203	203	203	206	229	229	229	250	212	212	212	218	186	186	186	191	246	246	246	246	327	330	330	330	259	259	265	271	182
158‐1	130	130	139	139	249	261	261	264	231	237	237	237	88	98	98	98	-9	-9	-9	-9	203	206	206	206	229	229	229	229	-9	-9	-9	-9	176	186	186	191	246	246	246	246	327	330	339	339	265	265	265	271	182
158‐2	130	130	142	142	255	261	261	264	231	237	237	240	88	98	98	98	262	262	271	271	206	206	206	206	227	229	229	247	206	209	212	218	186	186	186	191	246	246	246	246	327	327	330	339	259	265	265	265	182
158‐3	130	139	142	142	249	261	261	264	231	237	237	240	88	98	98	98	256	268	268	268	203	206	206	209	229	229	229	256	203	209	212	227	186	186	186	191	246	246	246	246	327	339	339	339	259	265	265	271	182
158‐4	130	130	142	142	249	261	261	264	231	231	237	237	88	98	98	98	256	262	268	271	203	206	206	206	229	229	229	232	206	209	209	218	186	186	191	191	246	249	246	249	327	330	330	339	259	259	259	265	182
[truncated: 291 more columns]
